# Supplementary material for: Combining high-throughput phenotyping and genome-wide association studies to reveal natural genetic variation in rice
Source: Nat Commun. 2014 Oct 8;5:5087. doi: 10.1038/ncomms6087 (PMC4214417; doi:10.1038/ncomms6087)
Supplement: Supplementary Data 1 — Genome-wide association loci exceeding the suggestive P value threshold in our GWAS using RAP/YTS [file ncomms6087-s2.xlsx]

## Sheet: Supplementary Data 1
Supplementary Data 1 Genome-wide association loci exceeding the suggestive P value threshold in our GWAS using RAP/YTS
Traits	Chr.	Position of lead SNPs based on MSU6.1*	P value	Major allele	Minor allele	MAF	R2 (%)*	known loci
shoot fresh weight_late tillering stage	1	2578017c	2.46e-07	G	A	0.35	5.6653
	11	17693188	9.14e-07	G	C	0.26	5.43965
shoot fresh weight_late booting stage	4	31694687e	1.35e-07	A	G	0.09	6.32805
shoot fresh weight_milk grain stage	5	2153885f	6.63e-07	G	A	0.08	8.71464
	6	21523087g	2.55e-07	G	C	0.08	9.34624
shoot dry weight_late tillering stage	1	2578017c	2.25e-07	G	A	0.35	5.5887
shoot dry weight_milk grain stage	5	2153885f	1.09e-06	G	A	0.08	8.39398
	6	21523087g	5.77e-07	G	C	0.08	8.80356
plant height_late tillering stage	1	2750839	4.12e-07	C	T	0.16	6.17458
	2	19200483	2.05e-08	A	T	0.05	6.67102
	2	19202347	7.37e-08	G	T	0.45	6.68092
	2	11034792	1.36e-07	C	T	0.06	6.99509
	5	12711672	4.9e-08	G	A	0.06	6.80583
	6	22280986	3.51e-10	T	C	0.1	8.64653
	6	22226761	6.85e-07	T	C	0.06	5.3944
	8	23429617	1.85e-10	C	T	0.06	9.19117
	8	25379754	3.02e-08	G	A	0.17	6.82908
	9	5040332	1.81e-08	T	A	0.11	7.70137
	9	15084500	4.31e-07	G	T	0.06	5.69087
	11	22466233	6.4e-09	G	A	0.1	7.7938
	11	10271803	1.15e-07	A	G	0.06	6.44126
plant height_late booting stage	1	38417696	4.19e-08	A	G	0.31	7.27376	SD1
	1	38589256	9.84e-07	C	T	0.31	5.60233
	6	17711623	1.59e-07	A	G	0.34	7.1337
	6	9896705	9.1e-07	A	T	0.27	5.54546
	6	9386264	1.09e-06	G	A	0.1	5.48484	Hd1
plant height_milk grain stage	1	32002888	9.15e-08	C	T	0.13	10.2729	OsGH3-2
	1	38998169	5.83e-09	G	T	0.31	11.8582
	1	34513584	4.74e-08	G	A	0.26	10.5691
	1	28426881	1.72e-07	G	A	0.23	9.61277
tillers number_late booting stage	4	31688161	1.06e-08	C	T	0.08	7.47017
green leaves area_late tillering stage	1	2578017c	1.06e-07	G	A	0.35	6.16282
green leaves area_late booting stage	4	31305224	1.01e-06	G	T	0.32	4.38253
	4	31694687e	1.5e-08	A	G	0.09	6.42173
green leaves area_milk grain stage	5	1852260	1.15e-07	T	C	0.08	10.0768
	5	1982152	3.07e-07	C	T	0.06	9.38252
	5	2142701	1.63e-08	T	C	0.05	11.137
	5	28506264	7.37e-08	G	A	0.29	10.1342
plant compactness_late booting stage	3	8240438	3.57e-08	T	C	0.23	7.5519
	3	8236238	2.2e-07	G	A	0.08	6.63512
	4	1375786	7.87e-07	C	T	0.08	5.8563
	4	2370402	1.05e-06	A	G	0.18	5.7181
	6	27875885	5.92e-07	G	C	0.1	6.15529
	6	9320641	1.1e-06	G	C	0.18	6.05037	Hd1
	11	4171907	6.27e-08	C	T	0.07	7.19473
plant compactness_milk grain stage	3	8272801	3.34e-08	T	C	0.07	10.5074
	3	8226779	2.2e-07	A	T	0.23	9.26524
	5	5674391	8.31e-07	C	G	0.05	8.56404
	5	28041893	1.12e-06	G	A	0.06	7.88837
1000-grain weight	2	1871732	6.28e-09	C	T	0.13	6.49693
	2	20703347	5.81e-08	C	T	0.07	5.45215
	2	2310604	4.35e-09	C	T	0.07	6.04133
	2	7878415	1.16e-06	C	T	0.12	4.46207
	3	16676687	1.58e-07	C	A	0.272576	5.37535	GS3
	4	13189641	1.41e-07	T	G	0.11	5.13736
	6	30591259	3.72e-10	C	T	0.05	7.19473
	7	18743250	6.53e-07	C	T	0.29	4.62848
	7	18792190	1.43e-10	A	G	0.0908588	6.64992
	7	18804096	9.35e-10	T	A	0.22	6.97381
	9	1885514	7.4e-07	G	A	0.12	4.60637
filled spikelets number	3	32707137	4.51e-06	C	T	0.35	3.9915	DST
grain fertility	12	26227332	2.83e-06	G	A	0.444447	4.30438	OsPPKL3
grain length	1	35568674	9.83e-07	C	T	0.13	4.60734
	1	40578723	5.35e-10	C	T	0.100189	5.36479
	1	7561185	8.47e-09	C	A	0.33	5.76356
	2	15634299	8.72e-08	G	T	0.35	5.16797
	2	19182700	9.86e-07	C	T	0.11	4.34957
	2	2354237	6.04e-10	A	G	0.123984	4.27108
	3	14908475d	2.29e-07	G	A	0.26	5.07965
	3	16174261	3.66e-07	C	T	0.33	5.02728
	3	16494176	5.08e-11	G	A	0.06	8.29186
	3	8126392	1.2e-08	C	T	0.22	5.83422
	3	16664126i	7.25e-13	G	A	0.26	9.6426	GS3
	3	16701633j	4.18e-14	C	G	0.0917341	10.1751	GS3
	3	16705162b	2.28e-27	C	T	0.34129	19.7054	GS3
	3	16933665	1.54e-07	G	A	0.19	5.10554
	3	16990505	6.06e-09	T	C	0.39	6.38233
	3	19493904	5.5e-08	G	A	0.130493	5.01562
	3	8125558	4.7e-08	G	A	0.0701326	5.41094
	3	20821366	6.89e-12	G	A	0.201524	8.82495
	3	30715673	2.01e-07	C	T	0.0558017	0.977772
	7	18815103	6.48e-08	A	G	0.220835	5.0262
	7	18879814	3.59e-09	G	A	0.0903416	4.87192
grain length/width ratio	3	16681246	2.56e-10	A	C	0.420795	6.47812	GS3
	3	16701633j	8.01e-09	C	G	0.0917341	5.94135	GS3
	3	16732087	5.27e-23	G	T	0.326166	17.6203	GS3
	3	14908475d	1.51e-07	G	A	0.26	5.21869
	5	5359934	8.98e-13	C	G	0.333786	9.53874	qSW5
	5	5360088	2.21e-13	C	T	0.0961818	11.086	qSW5
	5	5373357	1.73e-16	G	A	0.4	12.1364	qSW5
	6	22250450	1.2e-06	C	T	0.18	4.19971
	6	27592844	2.26e-08	G	A	0.0801515	5.55987
	8	15676747	3.98e-07	G	A	0.08	4.46726
grain projected area	1	13201273	1.93e-08	G	A	0.27	6.21705
	1	17124907	2.25e-07	T	C	0.07	5.23897
	1	23643363	2.23e-07	G	A	0.16	4.52009
	1	32495200	2.43e-07	G	A	0.0601136	5.19056
	1	40520834	1.11e-07	G	A	0.1	5.45596
	1	4671304h	1.07e-06	C	T	0.1	4.2126
	2	34844459	1.65e-10	C	T	0.240455	7.55891	TH1
	2	3807608	2.06e-08	T	C	0.185977	5.36885	MADS29
	2	34850722	1.03e-06	C	T	0.0933529	4.1771
	3	16664126i	1.96e-07	G	A	0.26	5.01427	GS3
	3	16705162b	4.6e-10	C	T	0.34129	6.68624	GS3
	3	17016397	2.41e-07	C	T	0.06	5.21926
	3	9303788	8.48e-09	T	A	0.22	6.30639
	3	31708219	1.56e-07	G	A	0.06	5.30816
	3	23530096	3.55e-08	G	A	0.110208	5.42814
	3	27765089	7.23e-08	G	A	0.31	5.36786
	5	28474521	3.9e-07	C	A	0.0603422	4.90201
	5	28508853	1.38e-07	T	G	0.29	5.10254
	5	438079	3.9e-07	C	T	0.06	4.73579
	6	24387763	2.22e-07	A	G	0.22	4.97759
	6	30761759	1.86e-08	C	T	0.07	5.74939
	7	18773727	2.01e-08	C	T	0.22	5.87065
	7	18994846	2.74e-13	G	A	0.0901705	9.33631
	9	1071034	4.01e-09	A	T	0.0701326	5.84983
	9	16231413	1.9e-07	C	T	0.07	5.31963
	9	20468024	1.06e-06	A	T	0.256796	4.90595
	9	4422246	6.79e-07	C	T	0.191448	3.92551
	11	4376131	1.6e-07	G	A	0.1	5.25948
grain width	1	23142686	1.33e-07	C	A	0.09	5.08483
	1	4671304h	1.96e-07	C	T	0.1	4.80133
	2	24463661	1.17e-06	A	T	0.4	3.96103
	2	24576268	2.99e-08	T	C	0.13	5.99964
	2	25402116	6.83e-08	C	T	0.08	5.04535
	2	34850722	5.51e-07	C	T	0.0933529	3.93674
	2	7394156	2.3e-07	A	T	0.05	4.48472
	2	34759816	1.49e-11	A	G	0.24	8.50014	TH1
	5	16234432	2e-07	G	A	0.23	4.76972
	5	4829418	1.37e-07	T	C	0.32	4.37679
	5	5167783	4.26e-07	A	G	0.08	4.53377
	5	5265605	1.08e-07	T	C	0.260987	5.16839
	5	5353008	4.67e-14	T	C	0.09	9.92028	qSW5
	5	5362462	9.75e-08	G	A	0.354015	5.64318	qSW5
	5	5375900	1.08e-14	A	G	0.410777	9.48274	qSW5
	9	1382239	3.76e-09	G	A	0.220835	4.40686
	9	1902492	3.91e-09	G	A	0.12	6.23683
	11	17040768	2.34e-07	G	A	0.09	4.85781
	11	20038165	8.98e-08	C	T	0.22	5.67496
yield per plant	3	32717490	5.47e-06	C	T	0.21	3.96963	DST
*Position of lead SNPs based on MSU version 6.1, numbers in bold indicated that the corresponding lead SNPs exceeded the significant P value threshold. Numbers in italics indicated that the corresponding lead SNPs failed to exceed but were close to the P value suggestive threshold with clear peak-like association signals and were linked to some genes previously identified. Other SNPs shown in the…
*MAF, minor allele frequency.
*R2 (%), proportion of variation explained by a lead SNP, calculated as SS of a lead SNP (after fitting all other model terms) / SS of total using software TASSEL 3.0 (see Supplementary reference 15 for details), where SS stands for sum of squares.
