# Supplementary material for: Combining high-throughput phenotyping and genome-wide association studies to reveal natural genetic variation in rice
Source: Nat Commun. 2014 Oct 8;5:5087. doi: 10.1038/ncomms6087 (PMC4214417; doi:10.1038/ncomms6087)
Supplement: Supplementary Data 2 — The basic information of 533 accessions. [file ncomms6087-s3.xlsx]

## Sheet: Supplementary Data 2
Supplementary Data 2 The basic information of 533 accessions.
ID	Name	Original producing area	Latitude	Longitude	Clean bases (Gb)	Sequencing depth	Base quality ³20 (%)	Mapping rate (%)	Note
C001	Sadu-cho	Philippines	14.6	121	1.02	2.7	96.9	92.75
C002	Dom Sufid	Philippines	14.6	121	1.14	3.1	96.8	94.85
C003	Gerdeh	Iran	35.45	51.3	1.14	3.1	96.9	96.83
C004	Li-Jiang-Xin-Tuan-Hei-Gu	China	39.54	116.28	1.15	3.1	97	97.49
C005	AZUCENA	Philippines	14.6	121	1.14	3.1	97	95.94
C006	Shan-Huang Zhan-2	China	39.54	116.28	1.17	3.1	95.5	92.7
C007	Swarna	India	28.6	77.2	1.14	3.1	96.9	92.79
C008	MOROBEREKAN	Guinea	9.3	-13.43	1.14	3.1	96.8	92.47
C009	CYPRESS	United States	38.54	-77.02	1.15	3.1	97.1	92.81
C010	IR64	Philippines	14.6	121	1.12	3	96.9	96.02
C011	Tainong67	Taiwan	25.03	121.31	1.14	3.1	97	93.62
C012	N 22	Philippines	14.6	121	1.14	3.1	96.8	98.52
C013	M202	Philippines	14.6	121	1.14	3.1	97	92.88
C014	Dular	India	28.6	77.2	1.05	2.8	95.5	96.7
C015	Laoguangtou83	Heilongjiang	45.45	126.41	1.11	3	95.5	92.82
C016	Baimaodao	Heilongjiang	45.45	126.41	1.19	3.2	95.4	98.25
C017	AnnongwanjingB	Anhui	37.51	117.18	1.1	3	95.4	97.6
C018	Ajiaonante	Zhejiang	30.14	120.09	1.1	2.9	95.1	98.27
C019	Guangluai4hao	Guangdong	23.08	113.15	1.11	3	95.5	92.89
C020	xiangaizao10	Hunan	28.11	113	1.11	3	95.7	93.04
C021	Jing7623	Unknown	NA	NA	1.11	3	95.7	92.98
C022	JinnanteB	Hunan	28.11	113	1.11	3	95.6	92.76
C023	Funingzipi	Hebei	38.02	114.28	1.11	3	95.7	97.21
C024	zhenshan97B	Jiangxi	28.41	115.52	1	2.7	95.3	93.07
C025	Qingsiai16B	Guangdong	23.08	113.15	1.12	3	95.9	92.58
C026	Weiguo	Liaoning	41.5	123.24	1.02	2.7	96	98.6
C027	Dianrui409B	Yunnan	25.04	102.41	1.12	3	96.1	92.55
C028	Liaojing287	Liaoning	41.5	123.24	1.15	3.1	96	98.38
C029	Huhui628	Unknown	NA	NA	1.12	3	96.1	96.64
C030	88B	Jiangsu	32.02	118.5	1.11	3	95.8	92.64
C031	Xianghui91269	Hunan	28.11	113	1.11	3	95.8	92.73
C032	Longhuamaohu	Hebei	38.02	114.28	1.11	3	95.8	97.48
C033	Lucaihao	Fujian	26.05	119.18	1.12	3	95.9	92.69
C034	Zhonglouyihao1	Shanxi	37.52	112.34	1.09	2.9	95.4	97.65
C035	Yelicanghua	Hebei	38.02	114.28	1.11	3	95.8	97.57
C036	Shufeng101	Sichuan	30.39	104.05	1.01	2.7	95.5	92.31
C037	Chengduai3hao	Sichuan	30.39	104.05	1.11	3	95.6	92.57
C038	Sankecui	Hunan	28.11	113	1.13	3	95.9	92.31
C039	Gongju73	Yunnan	25.04	102.41	1.11	3	95.6	92.72
C040	Jiabala	Xizang	29.41	91.1	1.11	3	95.6	92.71
C041	Taishannuo	Guangdong	23.08	113.15	1.11	3	95.6	92.37
C042	Guichao2hao	Guangdong	23.08	113.15	1.12	3	95.8	92.69
C043	Huke3hao	Shanghai	31.14	121.29	1.12	3	95.8	92.75
C044	Teqingxuanhui	Unknown	NA	NA	1.12	3	95.9	92.75
C045	Huangsiguizhan	Guangdong	23.08	113.15	1.12	3	95.8	92.48
C046	Xiangwanxian3hao	Hunan	28.11	113	1.12	3	95.4	92.63
C047	Taizhong65hao	Taiwan	25.03	121.31	1.11	3	95.4	92.68
C048	Zaoshunonghu6	Hunan	28.11	113	1.1	3	95.2	98.29
C049	Jinyou1hao	Fujian	26.05	119.18	1.11	3	95.8	92.55
C050	Chengnongshuijing	Sichuan	30.39	104.05	1.05	2.8	95	92.73
C051	PeiC122	Unknown	NA	NA	1.1	3	95.2	95.59
C052	Guihuahuang	Jiangsu	32.02	118.5	1.11	3	95.4	98.34
C053	Momi	Guangxi	22.48	108.2	1.11	3	95.5	92.6
C054	Xiushui115	Zhejiang	30.14	120.09	1.09	2.9	95.4	98.03
C055	Sanbaili	Hunan	28.11	113	1.12	3	95.6	93.19
C056	Jindao1hao	Shanxi	37.52	112.34	1.12	3	95.7	98.73
C057	Dandongludao	Liaoning	41.5	123.24	1.12	3	95.6	97.03
C058	Liusha1hao	Guangxi	22.48	108.2	1.12	3	95.7	92.86
C059	Bawangbian1	Hubei	30	114	1.12	3	95.6	92.88
C060	Dongtingwanxian	Hunan	28.11	113	1.11	3	95.5	92.72
C061	Yangdao2hao	Jiangsu	32.02	118.5	1.11	3	95.5	92.5
C062	Zhengdao5hao	Henan	34.48	113.42	1.11	3	95.6	92.88
C063	Jing87-304	Hunan	28.11	113	1.12	3	95.8	98.34
C064	Sugeng2hao	Jiangsu	32.02	118.5	1.12	3	95.7	98.2
C065	Hongwan1hao	Fujian	26.05	119.18	1.11	3	95.6	92.56
C066	Liushizao	Sichuan	30.39	104.05	1.12	3	95.7	93.02
C067	Muxiqiu	Jiangsu	32.02	118.5	1.12	3	95.7	97.92
C068	Taizhongxianxuan2	Taiwan	25.03	121.31	1.11	3	95.6	92.56
C069	Dangyu5hao	Anhui	37.51	117.18	1.13	3	96.1	92.63
C070	Youmangzaojing	Jiangsu	32.02	118.5	1.12	3	95.8	98.52
C071	Laohuzhong	Shanghai	30.4	120.5	1.13	3	96.1	97.81
C072	Nantehao	Jiangxi	28.41	115.52	1.11	3	95.7	92.86
C073	Esiniu	Guangdong	23.08	113.15	1.11	3	95.6	92.58
C074	cunsanli	Jiangsu	32.02	118.5	1.11	3	95.7	96.96
C075	Huangkezaonian	Jiangsu	32.02	118.5	1.13	3	96	97.93
C076	Nantiangangjiu	Sichuan	30.39	104.05	1.13	3	96.1	92.51
C077	Benbanggu	Yunnan	25.04	102.41	1.13	3	95.9	92.33
C078	Qitoubaigu	Yunnan	25.04	102.41	1.13	3	96.1	93.08
C079	Muguanuo	Hunan	28.11	113	1.13	3	96.2	97.42
C080	Hanmadao	Henan	34.48	113.42	1.13	3	96.2	92.86
C081	Heidu4	Guangdong	23.08	113.15	1.13	3	96.2	92.49
C082	Gaoyangdiandao	Hebei	38.02	114.28	1.14	3.1	96.5	97.84
C083	chikenuo	Fujian	26.05	119.18	1.13	3	96.2	96.85
C084	Haobuka	Yunnan	25.04	102.41	1.13	3	96.2	96.82
C085	Shanjiugu	Sichuan	30.39	104.05	1.13	3	96.2	97.2
C086	Fanhaopi	Yunnan	25.04	102.41	1.13	3	96.3	92.91
C087	Lixinjing	Sichuan	30.39	104.05	1.13	3	96.2	97.78
C088	Baigedao	Jiangsu	32.02	118.5	1.14	3	96.4	92.56
C089	Tieganwu	Zhejiang	30.14	120.09	1.14	3	96.3	97.49
C090	Sanlicun	Shanxi	34.16	108.54	1.13	3	96.2	92.44
C091	Meihuanuo	Sichuan	30.39	104.05	1.13	3	96.2	93.01
C092	Lamujia	Yunnan	25.04	102.41	1.13	3	96.3	92.86
C093	Magunuo	Guizhou	26.35	106.42	1.14	3.1	96.4	97.75
C094	Menjiagao1	Hainan	20.2	110.3	1.14	3	96.4	92.95
C095	Xiaohonggu	Yunnan	25.04	102.41	1.14	3.1	96.5	92.61
C096	Jinxibai	Jiangxi	28.41	115.52	1.14	3.1	96.6	92.79
C097	Jinbaoyin	Fujian	26.05	119.18	1.13	3	96.3	92.74
C098	Hongainuo	Guangxi	22.48	108.2	1.14	3	96.3	93
C099	Aizaizhan	Guangxi	22.48	108.2	1.14	3.1	96.7	92.7
C100	Dongtingwanxian	Hubei	30	114	1.14	3.1	96.5	92.68
C101	Babaili	Yunnan	25.04	102.41	1.14	3.1	96.6	97.46
C102	Qiyuexian	Guangxi	22.48	108.2	1.14	3.1	96.4	92.9
C103	Yuyannuo	Yunnan	25.04	102.41	1.13	3	96.4	97.55
C104	Mamagu	Sichuan	30.39	104.05	1.13	3	96.2	92.73
C105	Qingke	Yunnan	25.04	102.41	1.13	3	96.1	92.89
C106	Hongkezhenuo	Guizhou	26.35	106.42	1.13	3	96.3	96.87
C107	Mowanggunei	Yunnan	25.04	102.41	1.12	3	95.9	92.44
C108	Honggu	Sichuan	30.39	104.05	1.1	3	93.6	92.62
C109	Zimi	Yunnan	25.04	102.41	1.12	3	95.8	92.98
C110	Xianggu	Yunnan	25.04	102.41	1.12	3	95.8	92.54
C111	Ximaxian	Yunnan	25.04	102.41	1.12	3	95.9	97.66
C112	Jinnante43B	Hunan	28.11	113	1.12	3	96.1	92.74
C113	Xiangzaoxian7hao	Hunan	28.11	113	1.13	3	96.1	92.6
C114	80B	Hunan	28.11	113	1.12	3	95.9	92.61
C115	Baoxie123B	Hunan	28.11	113	1.12	3	96	92.47
C116	LimingB	Liaoning	41.5	123.24	1.13	3	96.1	98.49
C117	Jiangnongzao1hao	Jiangxi	28.41	115.52	1.13	3	96.2	92.74
C118	Gu154	Unknown	NA	NA	1.13	3	96.2	92.49
C119	Ninghui21	Unknown	NA	NA	1.11	3	93.8	96.63
C120	Shuiyuan300li	Tianjin	39.09	117.11	1.13	3	96.3	98.67
C121	XiangaiB	Jiangxi	28.41	115.52	1.13	3	96.1	92.56
C122	Aituogu151	Sichuan	30.39	104.05	1.13	3	96.2	92.66
C123	Taidongludao	Taiwan	25.03	121.31	1.12	3	96	96.37
C124	menjiading2	Hainan	20.2	110.3	1.12	3	96.3	93.06
C125	Jiefangxian	Jiangxi	28.41	115.52	1.13	3	96.2	92.46
C126	Hongqi5hao	Hunan	28.11	113	1.12	3	95.9	95.07	High heterozygosity
C127	Baikehualuo	Guangdong	23.08	113.15	1.12	3	96.1	92.56
C128	Liuyezhan	Hubei	30	114	1.1	3	93.5	92.51
C129	Aihechi	Jiangxi	28.41	115.52	1.12	3	95.8	92.39
C130	Xiangnuo	Guizhou	26.35	106.42	1.12	3	96.2	97.74
C131	Xuanenchangtan	Hubei	30	114	1.12	3	96.1	92.64
C132	Jinzhinuo	Yunnan	25.04	102.41	1.12	3	95.9	92.25
C133	Laohongdao	Shanxi	34.16	108.54	1.13	3	96.3	97.14
C134	Wuzidui	Yunnan	25.04	102.41	1.12	3	95.9	98.12
C135	Xibaizhan	Sichuan	30.39	104.05	1.12	3	95.9	93.8
C136	Zegu	Guizhou	26.35	106.42	1.12	3	96	93.1
C137	Cungunuo	Guizhou	26.35	106.42	1.11	3	95.8	97.55
C138	Lengshuigu	Yunnan	25.04	102.41	1.12	3	96	96.16
C139	Banjiemang	Yunnan	25.04	102.41	1.11	3	95.8	93.58
C140	Wuzuhonggu	Yunnan	25.04	102.41	1.13	3	96.3	92.48
C141	Nanganggu	Yunnan	25.04	102.41	1.12	3	96.2	92.93
C142	Mowanggunei	Yunnan	25.04	102.41	1.12	3	96	92.26
C143	Qitougu	Yunnan	25.04	102.41	1.11	3	95.8	92.84
C144	Huangpinuo	Yunnan	25.04	102.41	1.12	3	96	97.56
C145	ZS97	Zhejiang	30.14	120.09	1.12	3	96	92.89
C146	Nipponbare	Japan	35.7	139.8	1.12	3	96.2	99.28
C147	MH63	Unknown	NA	NA	1.11	3	93.9	92.25
C148	9311	Hunan	28.11	113	1.1	3	93.8	92.21
C149	Zhonghua11	Beijing	39.54	116.28	1.11	3	93.8	98.29
C150	Balila	Italy	41.52	12.37	1.11	3	93.9	98.72
C151	Nanjing11	Jiangsu	32.02	118.5	1.11	3	94	92.37
C152	02428	Jiangsu	32.02	118.5	1.12	3	96.1	97.29
C153	IRAT109	Unknown	NA	NA	1.1	3	93.7	96.08
C154	Heigeng2hao	Heilongjiang	45.45	126.41	1.06	2.8	94.1	98.08
C155	Erjiunan1hao	Zhejiang	30.14	120.09	1.13	3	96.4	92.86
C156	ChaoyangyihaoB	Hunan	28.11	113	1.13	3	96.3	92.55
C157	L301B	Hunan	28.11	113	1.06	2.8	93.7	92.81
C158	Guangluai15	Guangxi	22.48	108.2	1.11	3	93.8	92.86
C159	ZhuzhenB	Hunan	28.11	113	1.16	3.1	96.3	92.65
C160	Baoxie-7B	Hunan	28.11	113	1.12	3	96	93.02
C161	Gzhenshan97B	Sichuan	30.39	104.05	1.12	3	96.2	92.69
C162	Nanxiongzaoyou	Guangdong	23.08	113.15	1.13	3	96.2	92.69
C163	Zaoshuxianghei	Guangxi	22.48	108.2	1.13	3	96.2	92.48
C164	IR661-1	Unknown	NA	NA	1.12	3	96	93.11
C165	Nanjing11	Jiangsu	32.02	118.5	1.13	3	96.2	92.52
C166	Gui630	Unknown	NA	NA	1.13	3	96.5	92.36
C167	76--1	Unknown	NA	NA	1.13	3	96.1	92.38
C168	Xugunuo	Hunan	28.11	113	1.12	3	95.8	92.5
C169	Taizhongzailai1	Taiwan	25.03	121.31	1.13	3	96.3	92.8
C170	Xiangwanxian1hao	Hunan	28.11	113	1.12	3	95.8	92.41
C171	Xingguo	Jilin	40.5	121.5	1.12	3	96	97.37
C172	Zhonghua8hao	Beijing	39.54	116.28	1.11	3	95.8	98.26
C173	Aimakang	Sichuan	30.39	104.05	1.12	3	96	92.57
C174	JWR221	Unknown	NA	NA	1.13	3	96.2	92.5
C175	Zhengxian232	Jiangsu	32.02	118.5	1.11	3	96.1	92.53
C176	Chenwan3hao	Hunan	28.11	113	1.12	3	96	92.81
C177	Maguzi	Shanxi	34.16	108.54	1.12	3	95.9	97.45
C178	Aimi	Jiangxi	28.41	115.52	1.12	3	95.9	92.57
C179	Haobayong1	Yunnan	25.04	102.41	1.12	3	96.1	97.46
C180	Wanlixian	Hunan	28.11	113	1.07	2.9	94.4	92
C181	Feidongtangdao	Anhui	37.51	117.18	1.1	3	94.6	97.46
C182	Hengxianliangchun	Guangxi	22.48	108.2	1.12	3	96.1	92.69
C183	Leihuozhan	Anhui	37.51	117.18	1.12	3	96.1	92.69
C184	Baikezaohe	Hunan	28.11	113	1.1	3	94.4	91.92
C185	Haomake(K)	Yunnan	25.04	102.41	1.1	3	94.5	96.13
C186	San**qishi	Yunnan	25.04	102.41	1.1	2.9	94.4	95.87
C187	Niankenuo	Guizhou	26.35	106.42	1.1	2.9	94.4	97.44
C188	Yangkenuo	Guizhou	26.35	106.42	1.11	3	94.6	97.68
C189	Putaohuang	Tianjin	39.09	117.11	1.1	2.9	94.4	97.39
C190	Xiangdao	Henan	28.11	113	1.18	3.2	94.5	92.79
C191	Younian	Guizhou	26.35	106.42	1.11	3	94.7	92.24
C192	Wukezhan	Fujian	26.05	119.18	1.13	3	96.4	92.64
C193	Zhongnong4hao	Sichuan	30.39	104.05	1.13	3	96.5	91.24
C194	Minbeiwanxian	Fujian	26.05	119.18	1.1	3	94.5	91.95
C195	Hongmisandan	Jiangxi	28.41	115.52	1.09	2.9	94.3	96.98
C196	Yuyannuo	Yunnan	25.04	102.41	1.13	3	96.5	97.31
C197	Maweinian	Guizhou	26.35	106.42	1.13	3	96.6	92.58
C198	Zinuo	Yunnan	25.04	102.41	1.13	3	96.6	92.29
C199	Beizinuo	Yunnan	25.04	102.41	1.13	3	96.3	92.56
C200	Biwusheng	Yunnan	25.04	102.41	1.13	3	96.4	92.55
C201	Yizhixiang	Fujian	26.05	119.18	1.13	3	96.4	92.44
C202	Xiaobaimi	Guizhou	26.35	106.42	1.13	3	96.7	92.33
C203	Zaoxian240	Anhui	37.51	117.18	1.13	3	96.6	93.05
W001	Mayang Khang	Indonesia	-6.08	106.45	1.16	3.1	97	92.26
W002	E B Gopher	United States	38.54	-77.02	1.16	3.1	97.2	94.02
W003	C 5560	Thailand	13.5	100.29	1.16	3.1	97	95.52
W004	Quinimpol	Philippines	14.6	121	1.16	3.1	97.2	95.11
W005	TAICHU MOCHI 59	Taiwan	25.02	121.38	1.16	3.1	97.3	94.7
W006	WC 2811	Micronesia	6.55	158.1	1.16	3.1	97.3	94.84
W007	Criollo Chivacoa 2	Venezuela	10.3	-66.58	1.16	3.1	95.4	95.91
W008	Secano do Brazil	El Salvador	13.7	-89.19	1.16	3.1	97.2	94.23
W009	BERLIN	Costa Rica	10	-84	1.16	3.1	97.2	91.41
W010	Sel. No. 388	Uruguay	-34.53	-56.09	1.16	3.1	97.2	95.17
W011	SHIMIZU MOCHI	Japan	35.7	139.8	1.16	3.1	97.4	97.93
W012	KRASNODARSKIJ 424	Russian Federation	55.45	37.37	1.16	3.1	97.5	97.65
W013	Pergonil 15	Portugal	38.42	-9.05	1.16	3.1	97.4	53.85
W014	Red Khosha Cerma	Afghanistan	34.5	69	1.16	3.1	97.4	94.05
W015	Safut Khosha	Afghanistan	34.5	69	1.16	3.1	95.6	92.57
W016	NORIN 11	Japan	35.7	139.8	1.16	3.1	97.2	97.78
W017	R 75	Senegal	14.38	-17.27	1.16	3.1	97	94.11
W018	UZ ROSZ M38	Uzbekistan	41.16	69.13	1.16	3.1	97.1	97.04
W019	H57-3-1	Argentina	-34.62	-54.84	1.16	3.1	97.2	95.39
W020	IARI 6626	India	28.6	77.2	1.16	3.1	97.1	91.89
W021	Khao Luang	Laos	17.96	102.61	1.16	3.1	97.4	95.72
W022	C 8429	Papua New Guinea	-9.5	147.2	1.16	3.1	97.1	95.04
W023	Warrangal Culture 1252	India	28.6	77.2	1.02	2.7	95.1	90.18
W024	Padi Pohon Batu	Malaysia	3.2	101.7	1.16	3.1	97.1	95
W025	NC 1/536	Pakistan	33.4	73.08	1.2	3.2	95.8	92.25
W026	Won Son Zo No. 11	Korea	37.6	127	1.13	3	95.6	92.43
W027	Chacareiro Uruguay	Uruguay	-34.53	-56.09	1.02	2.7	95.3	97.57
W028	Doble Carolina	Uruguay	-34.53	-56.09	1.08	2.9	95.3	92.16
W029	Ai Chueh Ta Pai Ku	Taiwan	25.02	121.38	1.15	3.1	95.1	92.17
W030	Thang 10	Vietnam	21.03	105.85	1.15	3.1	94.9	92.34
W031	Sipirasikkam	Indonesia	-6.08	106.45	1.16	3.1	95.1	92.11
W032	TJ	Guyana	6.46	-58.1	1.16	3.1	95.2	92.23
W033	PD 46	Sri Lanka	6.55	79.52	1.16	3.1	95.2	92.22
W034	PATNAI 6	Myanmar	16.8	96.15	1.15	3.1	95	91.04
W035	K8C-263-3	Suriname	5.52	-55.14	1.16	3.1	95.2	91.25
W036	Chun 118-33	China	39.9	116.4	1.16	3.1	95.3	92.32
W037	Manga Kely 694	Madagascar	-19	48	1.16	3.1	95.5	92.88
W038	BLUE STICK	Fiji	-18.08	178.25	1.15	3.1	95.2	97.84
W039	Nam Dawk Mai	Thailand	13.8	100.5	1.16	3.1	95.3	90.59
W040	INIAP 7	Ecuador	-0.54	-89.36	1.16	3.1	95.5	91.87
W041	Onu B	Zaire	-4.18	15.18	1.16	3.1	95	96
W042	Red	Pakistan	33.4	73.08	1.01	2.7	94.8	91.77
W043	Dichroa Alef Uslkij	Kazakhstan	48	68	1.16	3.1	95	90.38
W044	BKN 6987-68-14	Thailand	13.5	100.29	1.16	3.1	95.3	91.96
W045	KUBANETS 508	Russian Federation	55.45	37.37	1.16	3.1	94.9	97.55
W046	IR 9660-48-1-1-2	Philippines	14.6	121	1.15	3.1	95.1	91.34
W047	Jumli dhan	Nepal	27.7	85.3	1.15	3.1	94.5	94.96
W048	N-2703	Nepal	27.7	85.3	1.16	3.1	95	91.14
W049	PHUDUGEY	Bhutan	27.5	89.7	1.12	3	95.2	92.17
W050	Ak Tokhum	Azerbaijan	40.22	49.53	1.15	3.1	94.9	94.25
W051	RP2151-173-1-8	India	28.6	77.2	1.12	3	94.7	91.8
W052	HB-6-2	Hungary	47.26	19.15	1.16	3.1	95.2	97.55
W053	GPNO 1106	Guatemala	14.38	-90.22	1.15	3.1	94	95.41
W054	Toga	India	28.6	77.2	1.12	3	95	92.11
W055	Ragasu	Taiwan	25.02	121.38	1.15	3.1	94.7	91.94
W056	Tamanishiki	Japan	35.7	139.8	1.16	3.1	95.1	98.62
W057	Grassy	Haiti	18.32	-72.2	1.17	3.1	97	95.78
W058	Kao Chio Lin Chou	Taiwan	25	121.7	1.16	3.1	95.2	92.78
W059	Niwahutaw Mochi	Japan	35.7	139.8	1.16	3.1	95.2	98.7
W060	Somewake	Japan	35.7	139.8	1.16	3.1	95.4	97.83
W061	Ardito	Italy	41.52	12.37	1.16	3.1	95.1	96.66
W062	NANTON NO. 131	Taiwan	25.02	121.38	1.14	3.1	95.3	95.25
W063	Vary Tarva Osla	Portugal	38.42	-9.05	1.14	3.1	95.3	96.32
W064	CSORNUJ	Hungary	47.26	19.15	1.15	3.1	95.6	97.31
W065	R 67	Senegal	14.38	-17.27	1.15	3.1	95.8	95.51
W066	IR 238	Philippines	14.6	121	1.15	3.1	95.6	92.66
W067	Mitak	Indonesia	-6.08	106.45	1.15	3.1	95.9	95.81
W068	Gazan	Afghanistan	34.5	69	1.14	3.1	95.3	97.04
W069	99216	India	28.6	77.2	1.15	3.1	95.5	91.86
W070	Shui Ya Jien	Hong Kong	22.17	114.08	1.15	3.1	95.5	91.74
W071	AKP 4	India	28.6	77.2	1.15	3.1	95.5	91.81
W072	SORNAVARI	Mali	12.4	-7.59	1.1	2.9	94.8	91.74
W073	IR 2061-214-2-3	Philippines	14.6	121	1.18	3.2	95.8	71.6
W074	TAINUNG 45	Taiwan	25.02	121.38	1.18	3.2	95	91.51
W075	Sapundali Local	India	28.6	77.2	1.16	3.1	94.2	91.31
W076	Tauli	Nepal	27.7	85.3	1.19	3.2	94.4	92
W077	79	Guyana	6.46	-58.1	1.1	2.9	94.5	93.72
W078	B805D-MR-16-8-3	Indonesia	-6.08	106.45	1.13	3	94.5	91.37
W079	A 152	Bangladesh	23.51	90.24	1.19	3.2	94	93.07
W080	UZ ROS 59	Uzbekistan	41.16	69.13	1.12	3	94.1	91.61
W081	Gasym Hany	Azerbaijan	40.22	49.53	1.17	3.1	93.8	94.22
W082	Celiaj	Azerbaijan	40.22	49.53	1.03	2.8	93.7	97.26
W083	CNTLR80076-44-1-1-1	Thailand	13.5	100.29	1.15	3.1	93.7	91.42
W084	IR 58614-B-B-8-2	Philippines	14.6	121	1.15	3.1	93.9	91.87
W085	KECHENGNUO NO. 4	China	39.9	116.4	1.19	3.2	95.6	91.96
W086	4484	China	39.9	116.4	1.15	3.1	93.7	91.52
W087	YOU-I B	China	39.9	116.4	1.15	3.1	95	91.65
W088	CHUNJIANGZAO NO. 1	China	39.9	116.4	1.15	3.1	94.9	96.38
W089	Egyptian Wild Type	Turkey	40.02	32.54	1.15	3.1	95.2	91.45
W090	C.B. II	Japan	35.7	139.8	1.15	3.1	95.1	91.56
W091	Gallawa	Sri Lanka	6.55	79.52	1.12	3	95	92.26
W092	Karayal	Sri Lanka	6.55	79.52	1.12	3	94.8	92
W093	Srav Prapay	Cambodia	11.35	104.55	1.15	3.1	95.2	90.03
W094	Nang Bang Bentre	Vietnam	21.03	105.85	1.15	3.1	95.1	91.85
W095	DJ 24	Bangladesh	23.51	90.24	1.14	3.1	94.6	90.3
W096	DJ 102	Bangladesh	23.51	90.24	1.15	3.1	95.1	91.88
W097	Santhi 990	Pakistan	33.4	73.08	1.15	3.1	95.2	90.8
W098	UZ ROS 7-13	Uzbekistan	41.16	69.13	1.06	2.8	95.1	84.81
W099	SL 22-620	Sierra Leone	8.48	-13.22	1.15	3.1	95	92.29
W100	Spin Mere	Afghanistan	34.5	69	1.17	3.1	95.4	91.8
W101	AMANE	Sri Lanka	6.55	79.52	1.15	3.1	95.2	91.24
W102	Padi Tarab Arab	Malaysia	3.2	101.7	1.13	3	94.4	95.44
W103	P 35	India	28.6	77.2	1.07	2.9	94.3	91.83
W104	CAROLINO 164	Chad	12.1	15.04	1.07	2.9	93.3	91.8
W105	HKG 98	Mali	12.4	-7.59	1.03	2.8	94.6	92.58
W106	Daudzai Field Mix	Pakistan	33.4	73.08	1.14	3.1	94.5	58.62
W107	JP 5	Pakistan	33.4	73.08	1.17	3.1	94.1	91.5
W108	Hi Muke	Kazakhstan	51.1	-71.3	1.14	3.1	94.4	91.66
W109	WIR 911	Russian Federation	55.45	37.37	1.16	3.1	95.5	97
W110	Lua Chua Chan	Vietnam	21.03	105.85	1.11	3	95	95.32
W111	Sereno	Jamaica	17.58	-76.48	1.05	2.8	95.4	91.67
W112	ARC 10633	India	28.6	77.2	1.2	3.2	95.5	91.32
W113	Simpor	Brunei	4.52	114.55	1.09	2.9	94.6	95.54
W114	Heo Trang	Vietnam	21.03	105.85	1.12	3	95	91.54
W115	THAVALU	Sri Lanka	6.55	79.52	1.14	3.1	94	91.62
W116	WC 10253	Unknown	NA	NA	1.14	3.1	94.6	96.24
W117	KRASNODARSKIJ 3352	Russian Federation	55.45	37.37	1.13	3	94.4	97.72
W118	EMBRAPA 1200	Brazil	-15.45	-47.57	1.01	2.7	94.6	95.29
W119	WAB462-10-3-1	Cote D'Ivoire	6.81	-5.28	1.13	3	94.3	95.51
W120	Bombilla	Spain	40.26	-3.42	1.16	3.1	96.4	97.1
W121	TCHAMPA	Iran	35.45	51.3	1.13	3	94.3	92.47
W122	BHIM DHAN	Nepal	27.42	85.19	1.14	3.1	94.6	96.37
W123	WC 3532	Peru	-12.06	-76.55	1.15	3.1	95.6	95.64
W124	Kin Shan Zim	China	39.9	116.4	1.15	3.1	95.4	92.02
W125	Yong Chal Byo	Korea, South	39	125.47	1.15	3.1	95.6	94.89
W126	Pan Ju	China	39.9	116.4	1.15	3.1	95.5	92.03
W127	Buphopa	Myanmar	16.8	96.15	1.15	3.1	95.4	96.05
W128	TAINO 38	Taiwan	25.02	121.38	1.15	3.1	95.3	94.06
W129	2	Afghanistan	34.5	69	1.14	3.1	95.3	94.25
W130	LUSITANO	Portugal	38.42	-9.05	1.14	3.1	95.4	95.54
W131	IARI 6621	India	28.6	77.2	1.15	3.1	95.4	92.22
W132	Hsin Hsing Pai Ku	Taiwan	25.02	121.38	1.15	3.1	95.5	92.12
W133	TD 70	Thailand	13.8	100.5	1.15	3.1	95.6	92.08
W134	Dara	Indonesia	-6.08	106.45	1.15	3.1	95.7	91.8
W135	Shimla Early	Iraq	33.14	44.22	1.15	3.1	95.8	91.68
W136	LA PLATA GENA F.A.	Argentina	-34.62	-54.84	1.08	2.9	95.3	92.7
W137	CM1, HAIPONG	Vietnam	21.03	105.85	1.15	3.1	95.5	91.77
W138	4595	China	39.9	116.4	1.15	3.1	95.2	91.42
W139	A 5	Japan	35.7	139.8	1.14	3.1	95.4	97.63
W140	Ittikulama	Sri Lanka	6.55	79.52	1.12	3	95.3	92.14
W141	DNJ 179	Bangladesh	23.51	90.24	1.15	3.1	95.6	91.79
W142	DNJ 121	Bangladesh	23.51	90.24	1.15	3.1	95.4	91.85
W143	Jyanak	Bhutan	27.5	89.7	1.16	3.1	96.3	96.46
W144	Ao Chiu 2 Hao	China	39.9	116.4	1.17	3.1	96.5	92.19
W145	GUYANE 1	Chad	12.1	15.04	1.17	3.1	96.4	92.16
W146	10340	Italy	41.52	12.37	1.16	3.1	96.3	90.93
W147	BR11	Bangladesh	23.51	90.24	1.16	3.1	96.3	91.88
W148	BR24	India	28.6	77.2	1.16	3.1	96.3	91.85
W149	93072	China	39.9	116.4	1.16	3.1	96.3	91.95
W150	108S	Unknown	NA	NA	1.16	3.1	96.5	91.77
W151	C418	China	39.9	116.4	1.16	3.1	96.1	92.35
W152	CDR22	China	39.9	116.4	1.17	3.1	96.5	92.36
W153	Chenghui448	Sichuan	30.39	104.05	1.17	3.1	96.5	92.11
W154	Fengaizhan	Guangdong	23.08	113.15	1.17	3.1	96.4	92.21
W155	Gang46B	China	39.9	116.4	1.16	3.1	96.1	92.3
W156	Gumei2hao	Sichuan	30.39	104.05	1.16	3.1	96.1	91.91
W157	Huajingxian74	Guangdong	23.08	113.15	1.16	3.1	96.4	92.38
W158	M3122	China	39.9	116.4	1.16	3.1	95.9	94.29
W159	R644	China	39.9	116.4	1.16	3.1	96.1	92.2
W160	Shennong265	Unknown	NA	NA	1.16	3.1	96.2	97.91
W161	Y134	China	39.9	116.4	1.16	3.1	96.5	92.93
W162	Yuanjing7	China	39.9	116.4	1.1	2.9	96.2	97.67
W163	Yuexiangzhan	Guangdong	23.08	113.15	1.14	3.1	94.9	92.11
W164	Zaoxian14	Unknown	NA	NA	1.13	3	94.4	91.57
W165	Zhong413	Zhejiang	30.14	120.09	1.13	3	94.6	91.53
W166	Zhongyouzao81	Zhejiang	30.14	120.09	1.13	3	94.5	91.71
W167	Zihui100	Anhui	37.51	117.18	1.13	3	94.4	90.03
W168	Bg90-2	Brazil	-15.45	-47.57	1.13	3	94.6	90.32
W169	IR72	Unknown	NA	NA	1.13	3	94.6	91.3
W170	PR106	Pakistan	33.4	73.08	1.13	3	94.4	92.05
W171	TKM9	Philippines	14.6	121	1.13	3	94.6	91.68
W172	Amo13 (Sana)	Unknown	NA	NA	1.13	3	94.3	90.86
W173	Khazar	Iran	35.45	51.3	1.14	3.1	94.6	94.92
W174	Gayabyeo	Korea	37.35	127.03	1.14	3.1	96	91.79
W175	Iksan438	Korea	37.35	127.03	1.13	3	94.3	93.97
W176	Milyang23	Korea	37.35	127.03	1.17	3.1	97.7	90.66
W177	MR185	Malaysia	3.2	101.7	1.17	3.1	97.8	92.92
W178	Manawthukha	Philippines	14.6	121	1.17	3.1	97.6	91.97
W179	Shwe Thwe Yin Hyv	Myanmar	16.8	96.15	1.17	3.1	97.9	91.7
W180	Bg300	Sri Lanka	6.55	79.52	1.17	3.1	97.7	91.8
W181	Bg94-1	Sri Lanka	6.55	79.52	1.17	3.1	97.8	91.64
W182	CR203	Viet Nam	21.03	105.85	1.13	3	94.5	91.65
W183	OM997	VietNam	21.03	105.85	1.13	3	94.5	90.65
W184	PSB RC 28	Philippines	14.6	121	1.13	3	94.7	90.59
W185	PSB RC 66	Philippines	14.6	121	1.14	3.1	94.7	91.11
W186	TEQING	Philippines	14.6	121	1.14	3.1	94.8	92.03
W187	IR68552-55-3-2	Philippines	14.6	121	1.13	3	94.4	91.86
W188	IR66897B	Unknown	NA	NA	1.13	3	94.3	91.53
W189	IR58025B	Unknown	NA	NA	1.17	3.1	97	91.79
W190	Dhan4	India	28.6	77.2	1.17	3.1	98	3.41	Low mapping rate
W191	Pusa (Basmatil)	China	39.9	116.4	1.17	3.1	97	92.86
W192	ASD16	India	28.6	77.2	1.17	3.1	97.1	92.73
W193	Dianjing	Unknown	NA	NA	1.17	3.1	97	97.95
W194	F6	Japan	35.7	139.8	1.17	3.1	97	91.92
W195	452	Unknown	NA	NA	1.17	3.1	96.9	92.31
W196	NAN-29-2	Unknown	NA	NA	1.16	3.1	97	93.69	High heterozygosity
W197	Ai-Zi-DAO	China	39.9	116.4	1.17	3.1	97.1	91.95
W198	Babaomi	China	39.9	116.4	1.16	3.1	96.8	92.02
W199	Diantun502	Yunnan	25.04	102.41	1.17	3.1	97	91.95
W200	Heiheaihui	Unknown	NA	NA	1.17	3.1	97	91.96
W201	Jiangxisimiao	Jiangxi	28.41	115.52	1.17	3.1	97.1	78.75
W202	Laohudao	Zhejiang	30.14	120.09	1.17	3.1	97	91.89
W203	Linjintangdao	Unknown	NA	NA	1.17	3.1	97.2	92.01
W204	Mengguandamagu	Unknown	NA	NA	1.17	3.1	97.1	89.56
W205	Pengshantieganzhan	Unknown	NA	NA	1.17	3.1	97.2	91.56
W206	Wumanggaonuo	Unknown	NA	NA	1.17	3.1	97.2	89.94
W207	Yunguang8hao	Yunnan	25.04	102.41	1.17	3.1	97.3	97.94
W208	Zhongchao123	Unknown	NA	NA	1.13	3	94.6	96.58
W209	Gizal159	Unknown	NA	NA	1.13	3	94.6	97.54
W210	Khao Daeng	Philippines	14.6	121	1.14	3.1	95	91.75
W211	Basmati370	Philippines	14.6	121	1.14	3.1	95.1	91.5
W212	Bhavani	India	28.6	77.2	1.13	3	94.8	91.71
W213	IR50	India	28.6	77.2	1.13	3	95	90.9
W214	Jhona349	Pakistan	33.4	73.08	1.12	3	94.3	89.26
W215	Karnal Local	India	28.6	77.2	1.13	3	94.7	91.99
W216	Type3	India	28.6	77.2	1.14	3.1	94.9	92.28
W217	IRAT352	Indonesia	-6.08	106.45	1.13	3	94.7	91.37
W218	TB154E-TB-2	Unknown	NA	NA	1.15	3.1	95.2	91.68
W219	Domsiah	Netherlands	52.12	4.52	1.15	3.1	95.4	94.25
W220	Tarommolai1	Unknown	NA	NA	1.14	3.1	95.2	93.5
W221	MR77 (seberang)	Philippines	14.6	121	1.14	3.1	95	89.99
W222	ir6	Pakistan	33.4	73.08	1.14	3.1	94.9	90.93
W223	At354	Sri Lanka	6.55	79.52	1.14	3.1	94.8	89.83
W224	BG304	Sri Lanka	6.55	79.52	1.14	3.1	94.9	89.37
W225	Lemont	Philippines	14.6	121	1.14	3.1	94.8	94.31
W226	M401	Philippines	14.6	121	1.14	3.1	95.1	96.22
W227	OM1706	Viet Nam	21.03	105.85	1.14	3.1	95.1	91.35
W228	OM1723	Viet Nam	21.03	105.85	1.15	3.1	96	91.77
W229	X21	Viet Nam	21.03	105.85	1.15	3.1	95.9	90.91
W230	X22	Viet Nam	21.03	105.85	1.15	3.1	96.1	91.93
W231	X23	Viet Nam	21.03	105.85	1.15	3.1	96.1	91.81
W232	C71	Viet Nam	21.03	105.85	1.15	3.1	95.8	91.37	High heterozygosity
W233	C70	Viet Nam	21.03	105.85	1.16	3.1	96.2	91.57
W234	Q5	Viet Nam	21.03	105.85	1.16	3.1	96.3	91.84
W235	Suiyangnian	Unknown	NA	NA	1.16	3.1	96.3	92.29
W236	Pokhreli	Philippines	14.6	121	1.15	3.1	96.1	92.29
W237	Govnd	Unknown	NA	NA	1.16	3.1	96.2	90.97
W238	UPR191-66	India	28.6	77.2	1.16	3.1	96	90.53
W239	ASD18	India	28.6	77.2	1.16	3.1	96.2	92.1
W240	TGMS29	India	28.6	77.2	1.16	3.1	96.3	92.26
W241	Phalguna	India	28.6	77.2	1.16	3.1	96.2	90.6
W242	Ajaya	India	28.6	77.2	1.15	3.1	96.1	91.84
W243	Dodda	Unknown	NA	NA	1.16	3.1	96.3	92.27
W244	Palung 2	Philippines	14.6	121	1.15	3.1	96.1	92.29
W245	TKM6	India	28.6	77.2	1.16	3.1	96.2	90.56
W246	RUSTYLATE/中413	Unknown	NA	NA	1.16	3.1	96.3	91.99
W247	Yenfangghu	Unknown	NA	NA	1.16	3.1	96.3	92.12
W248	Heimichut	Unknown	NA	NA	1.16	3.1	96.5	90.93
W249	Teksichut	Philippines	14.6	121	1.16	3.1	96.7	97.42
W250	Eiko	Japan	35.7	139.8	1.16	3.1	96.6	97.03
W251	RUBIO	Philippines	14.6	121	1.16	3.1	96.7	94.09
W252	SADRI RICE 1	Iran	35.45	51.3	1.16	3.1	96.5	93.17
W253	Sereendan Kuning	Malaysia	3.2	101.7	1.16	3.1	96.5	95.56
W254	SAI-BUI-BAO	Viet Nam	21.03	105.85	1.16	3.1	96.3	95.61
W255	ZIRI	India	28.6	77.2	1.15	3.1	96.2	94.19
W256	Dacca6	United States	38.54	-77.02	1.16	3.1	96.4	94.55
W257	Latisai1	Unknown	NA	NA	1.15	3.1	96.1	94.97
W258	Amareles	Portugal	38.42	-9.05	1.15	3.1	96.3	94.5
W259	Up15	Japan	35.7	139.8	1.16	3.1	96.5	92.44
W260	Uz-Rosz 275	Philippines	14.6	121	1.16	3.1	96.8	95.64
W261	Ginga	Japan	35.7	139.8	1.16	3.1	96.4	94.51
W262	Bintapan	Philippines	14.6	121	1.16	3.1	96.5	92.45
W263	SADAJIRA-19-303	Unknown	NA	NA	1.16	3.1	96.7	91.31
W264	CHOROFA	Philippines	14.6	121	1.16	3.1	96.7	92.07
W265	La110	United States	38.54	-77.02	1.16	3.1	96.5	91.76
W266	Yunjiang35	Unknown	NA	NA	1.15	3.1	96.1	90.9
W267	Yunhui72	China	39.9	116.4	1.16	3.1	96.6	92.05
W268	Wudadaozhong	Korea, South	39	125.47	1.16	3.1	96.6	91.86
W269	IR65600-27-1-2-2	Philippines	14.6	121	1.16	3.1	96.4	92.18
W270	Yetuozai	Unknown	NA	NA	1.15	3.1	96.2	92.13
W271	P59279	Unknown	NA	NA	1.16	3.1	96.3	92
W272	Tsao wan ching	China	39.9	116.4	1.15	3.1	96	91.18
W273	Anambae ndanggalasi	Indonesia	-6.08	106.45	1.15	3.1	96.2	95.19
W274	Er chiu ching	China	39.9	116.4	1.15	3.1	96	92.11
W275	Heen goda wee	Sri Lanka	6.55	79.52	1.15	3.1	95.9	95.62
W276	Pathma wee	Sri Lanka	6.55	79.52	1.15	3.1	95.9	91.23
W277	Lakkhi kajal	Bangladesh	23.51	90.24	1.15	3.1	96.1	91.95
W278	Moisdol	Bangladesh	23.51	90.24	1.15	3.1	95.9	89.92
W279	Jabor sail	Bangladesh	23.51	90.24	1.14	3.1	95.7	88.36
W280	Sada solay	Pakistan	33.4	73.08	1.15	3.1	95.9	91.08
W281	Sholay	Pakistan	33.4	73.08	1.14	3.1	95.7	96.48
W282	Ma ba you zhan	China	39.9	116.4	1.15	3.1	96.1	92.2
W283	Daegujo	Korea, Republic of	37.35	127.03	1.15	3.1	95.8	97.61
W284	Paikasa	Malaysia	3.2	101.7	1.15	3.1	96	95.61
W285	Uwi	Indonesia	-6.08	106.45	1.16	3.1	96.3	95.08
W286	Garia	Bangladesh	23.51	90.24	1.14	3.1	94.2	89.83
W287	AUS 449	Bangladesh	23.51	90.24	1.14	3.1	94.3	91.89
W288	Dourado Precoce	Brazil	-15.45	-47.57	1.15	3.1	96.1	95.92
W289	IR 661-1-140-3-117	Philippines	14.6	121	1.15	3.1	95.8	92.01
W290	Aichi Asahi	Japan	35.7	139.8	1.15	3.1	96.5	97.79
W291	IR 2071-625-1-252	Philippines	14.6	121	1.15	3.1	95.7	91.09
W292	Khoia boro	Bangladesh	23.51	90.24	1.14	3.1	95.6	92.1
W293	IR 8	Philippines	14.6	121	1.15	3.1	95.7	91.88
W294	LABELLE	United States	38.54	-77.02	1.14	3.1	95.4	93.38
W295	LEBONNET	United States	38.54	-77.02	1.14	3.1	95.5	91.73
W296	AUS 371	Bangladesh	23.51	90.24	1.14	3.1	95.5	92.34
W297	AUS 373	Bangladesh	23.51	90.24	1.14	3.1	95.5	91.9
W298	IR 36	Philippines	14.6	121	1.14	3.1	95.2	91.41
W299	JAYA	India	28.6	77.2	1.14	3.1	95.6	91.87
W300	NEW BONNET	United States	38.54	-77.02	1.14	3.1	95.5	95.43
W301	IR 64	Philippines	14.6	121	1.14	3.1	95.6	91.81
W302	KUNTLAN	Indonesia	-6.08	106.45	1.14	3.1	95.6	94.94
W303	British Honduras Creole	Belize	17.25	-88.46	1.16	3.1	96.4	95.06
W304	CPSLO 17	United States	38.54	-77.02	1.14	3.1	95.6	93.97
W305	AKITAKOMACHI	Japan	35.7	139.8	1.14	3.1	95.6	97.5
W306	BASMATI 385	Pakistan	33.4	73.08	1.14	3.1	95.7	92.34
W307	AGNO (PSBRC28)	Philippines	14.6	121	1.14	3.1	95.6	91.4
W308	PSBRC82	Philippines	14.6	121	1.15	3.1	95.9	91.59
W309	NSICRC122	Philippines	14.6	121	1.15	3.1	95.8	91.86
W310	BRRI DHAN 29	Bangladesh	23.51	90.24	1.15	3.1	95.9	91.58
W311	PR 116	Punjab	29.3-32.32	73.55-76.5	1.14	3.1	94.3	91.35
W312	CIGEULIS	Indonesia	-6.08	106.45	1.14	3.1	94.4	90.65
W313	OM 2517	Viet Nam	21.03	105.85	1.14	3.1	94.4	91.47
W314	BRRI DHAN 28	Bangladesh	23.51	90.24	1.15	3.1	94.7	89.77
W315	CIBOGO	Indonesia	-6.08	106.45	1.14	3.1	94.4	91.25
W316	NEDA	Iran, Islamic Republic of	35.45	51.3	1.14	3.1	94.4	90.29
W317	CIHERANG	Indonesia	-6.08	106.45	1.14	3.1	94.2	91.35
W318	Qiuqianbai	Anhui	37.51	117.18	1.14	3.1	94.4	92.06
W319	Guangkexiangnuo	Guangxi	22.48	108.2	1.14	3.1	94.3	97.06
W320	Wenxiangnuo	Yunnan	25.04	102.41	1.13	3	94.1	91.53
W321	Laozaogu	Yunnan	25.04	102.41	1.14	3.1	94.3	91.3
W322	Lengshuinuo	Yunnan	25.04	102.41	1.14	3.1	94.3	88.18
W323	Feienuo2	Guizhou	26.35	106.42	1.14	3.1	94.4	96.32
W324	Zimangfeie	Guizhou	26.35	106.42	1.13	3	94	96.61
W325	Guantuibaihe	Guizhou	26.35	106.42	1.14	3.1	94.5	96.77
W326	Haolvguangnian	Guizhou	26.35	106.42	1.13	3	94.1	96.41
W327	JinghuB	Anhui	37.51	117.18	1.14	3.1	94.3	97.04
W328	Sibeitichao6	Beijing	39.9	116.4	1.14	3.1	94.2	94.55
W329	GPNO 5055	United States	38.54	-77.02	1.16	3.1	96.4	95.05
W330	ASWINA 330	Bangladesh	23.51	90.24	1.16	3.1	96.3	91.59
